# Supplementary material for: Junk food diet-induced obesity increases D2 receptor autoinhibition in the ventral tegmental area and reduces ethanol drinking
Source: PLoS One. 2017 Aug 31;12(8):e0183685. doi: 10.1371/journal.pone.0183685 (PMC5578487; doi:10.1371/journal.pone.0183685)
Supplement: S1 Data — (XLSX) [file pone.0183685.s001.xlsx]

## Sheet: Sheet1
	Figure 1A. Calories per Week
	Chow only (ID)	1	2	3	4	5	6	7	8	9	10	11	12	13	14
	Week 1	464	484	504	456	492	176	276	284	376.445	463.555	438.667	392	283.111	301.778
	Week 2	712	700	788	680	728	452	492	452	660.8	705.6	733.6	672	621.6	571.2
	Week 3	662.667	653.333	802.667	634.667	630	512	484	488	700	728	777	452.667	616	576.333
	Cafeteria diet (ID)	1	2	3	4	5	6	7	8	9	10	11	12	13	14	15	16	17	18	19
	Week 1	810.11	783.912	813.604	857.562	705.512	780.799	354.83	414.834	354.523	515.778	386.445	393.111	466.111	489.333	337.555	466.445	398.889	440.555	320.222
	Week 2	971.804	1003.04	946.614	1012.29	946.233	926.518	569.16	530.63	546.811	788.893	740.282	916.68	680.689	857.794	756.56	805.862	796.5	834.936	687.091
	Week 3	1258.86	1219.17	1219.99	1210.39	1121.68	1124.87	631.887	656.869	587.389	897.382	882.543	936.59	860.355	1045.42	864.053	990.01	867.407	941.039	893.036
	Figure 1B. Source of Calories (Cafeteria diet group)
	Chow pellets	1	2	3	4	5	6	7	8	9	10	11	12	13	14	15	16	17	18	19
	Week 1	144	128	112	60	156	64	132	104	189.778	96.4444	59.1111	199.111	233.333	15.5556	208.444	80.8889	71.5556	34.2222	116
	Week 2	320	268	292	224	284	148	76	188	243.6	207.2	243.6	201.6	366.8	221.2	324.8	212.8	182	201.6	312
	Week 3	182	182	149.333	102.667	196	184	68	204	207.667	144.667	238	156.333	284.667	163.333	245	221.667	228.667	142.333	261.333
	Cafeteria diet	1	2	3	4	5	6	7	8	9	10	11	12	13	14	15	16	17	18	19
	Week 1	694.11	639.912	685.604	745.562	645.512	624.799	290.83	282.834	250.523	326	290	334	267	256	322	258	318	369	286
	Week 2	659.804	683.042	678.614	720.289	722.233	642.518	421.16	454.63	358.811	545.293	533.082	673.08	479.089	490.994	535.36	481.062	583.699	652.936	485.491
	Week 3	997.529	1037.17	1037.99	1061.06	1019.01	928.869	447.887	588.869	383.389	689.716	737.877	698.59	704.022	760.758	700.719	745.01	645.741	712.372	750.703
	Figure 1C. Calories from Chow
	Chow only (ID)	1	2	3	4	5	6	7	8	9	10	11	12	13	14
	Week 1	464	484	504	456	492	176	276	284	376.445	463.555	438.667	392	283.111	301.778
	Week 2	712	700	788	680	728	452	492	452	660.8	705.6	733.6	672	621.6	571.2
	Week 3	662.667	653.333	802.667	634.667	630	512	484	488	700	728	777	452.667	616	576.333
	Cafeteria diet (ID)	1	2	3	4	5	6	7	8	9	10	11	12	13	14	15	16	17	18	19
	Week 1	144	128	112	60	156	64	132	104	189.778	96.4444	59.1111	199.111	233.333	15.5556	208.444	80.8889	71.5556	34.2222	116
	Week 2	320	268	292	224	284	148	76	188	243.6	207.2	243.6	201.6	366.8	221.2	324.8	212.8	182	201.6	312
	Week 3	182	182	149.333	102.667	196	184	68	204	207.667	144.667	238	156.333	284.667	163.333	245	221.667	228.667	142.333	261.333
	Figure 1D. Weight Gain per Week (g)
	Chow only (ID)	1	2	3	4	5	6	7	8	9	10	11	12	13	14
	Week 1	55	57	61	50	52	35	39	36	45.5	49.7	52.5	46.9	40.6	39.2
	Week 2	64	58	63	52	67	52	51	48	48.5	51.3	54.25	51.35	44.9	42.3
	Week 3	43	51	57	49	39	32	43	40	50.75	52.5	55.5625	54.6875	48.125	44.625
	Cafeteria diet (ID)	1	2	3	4	5	6	7	8	9	10	11	12	13	14	15	16	17	18	19
	Week 1	61	63	62	70	60	58	33	37	37	51.8	42	53.2	42.7	55.3	49.7	47.6	48.3	49.7	46.2
	Week 2	67	72	70	69	59	59	52	58	59	58.95	50	59.55	50.05	66.7	57.3	56.15	58.2	52.55	55.8
	Week 3	68	63	66	66	61	59	43	54	47	64.3125	56	64.3125	55.5625	75.25	63	62.5625	65.625	54.6875	63
	Figure 1E. Body weight (g)
	Chow only (ID)	1	2	3	4	5	6	7	8	9	10	11	12	13	14	15	16	17	18	19	20	21	22	23	24	25	26	27	28	29	30	31	32	33	34	35	36	37	38	39	40	41	42	43	44	45	46
day	1	180	183	190	217	226	193	181	203	197	223	211	134	207	195	206	208	182	148	147	183	167	174	199	159	184	157	174	178	185	145	186	228	222	208	224	222	211	216	150	169	150	147	159	163	172	165
	2	186	190	227	227	242	195	189	211	204	231	221	160	217	200	212	216	187	151	155	187	193	179	206	168	190	164	185	186	196	151	194	244	235	223	240	242	226	228	153	178	157	152	171	172	177	174
	3	193	197	236	232	248	211	198	218	211	245	226	168	219	209	201	224	194	159	162	199	197	187	215	176	198	177	189	193	205	155	204	251	242	228	245	249	237	235	161	186	166	160	176	176	185	181
	4	202	204	241	239	241	216	206	225	221	251	237	178	240	215	225	236	202	166	169	208	207	201	224	182	206	185	198	202	209	162	215	258	252	237	254	257	243	244	167	195	172	165	183	186	192	188
	5	209	208	255	245	243	220	213	235	229	262	245	185	242	225	237	240	206	151	175	217	218	204	227	192	214	191	208	209	222	168	221	266	260	247	263	268	253	251	175	204	177	170	190	193	201	196
	6	216	220	261	261	246	231	223	243	237	275	255	195	257	231	245	249	213	173	178	229	224	215	235	192	220	198	210	212	230	171	230	272	270	253	274	279	263	259	181	210	184	177	199	196	200	202
	7	232	223	266	265	247	235	232	251	247	283	261	203	262	242	254	263	223	181	186	235	229	216	247	201	225	206	218	220	236	178	236	281	273	260	281	285	267	267	188	221	189	183	208	208	220	211
	8	238	233	277	277	252	252	237	260	253	294	272	212	264	251	242	271	227	186	193	245	242	227	250	208	232	214	227	228	250	182	247	283	281	268	288	288	274	274	194	230	198	191	214	213	226	218
	9	246	240	284	280	256	258	245	271	262	304	284	218	274	258	258	280	232	197	206	256	245	232	254	218	240	219	232	238	252	188	252	295	287	272	296	294	280	283	204	235	203	198	221	222	230	226
	10	254	298	294	288	262	264	252	279	273	318	290	221	281	262	276	286	238	205	211	268	255	244	258	225	253	226	244	250	256	195	262	300	294	278	303	302	287	289	210	242	211	202	230	226	238	234
	11	258	305	299	295	270	276	260	286	280	327	302	230	290	269	285	298	245	209	218	274	265	254	265	231	255	230	251	256	270	200	268	304	302	283	308	312	294	294	216	250	217	210	237	235	244	243
	12	264	264	309	303	273	283	269	293	287	331	309	238	297	282	296	303	249	221	224	286	269	257	271	235	257	243	254	264	275	202	274	311	310	291	317	315	301	296	221	255	226	212	245	243	254	253
	13	270	272	309	308	278	295	273	302	295	343	322	250	300	289	308	313	252	228	230	293	278	262	280	247	270	249	267	273	270	211	283	319	316	296	324	320	308	303	230	260	232	214	253	249	261	258
	14	288	275	315	313	286	304	281	308	314	350	329	258	306	297	318	320	256	235	238	301	283	268	283	249	278	261	274	282	291	218	295	325	320	302	331	326	315	308	238	262	242	224	258	256	270	268
	15	295	282	325	321	289	309	287	318	315	359	337	267	311	305	324	324	261	243	250	307	293	279	289	260	284	264	283	285	301	222	300	327	323	307	338	331	317	313	246	274	245	229	267	264	274	278
	16	300	288	328	327	299	313	298	324	323	366	338	378	318	317	332	337	266	252	247	312	297	284	290	264	290	271	287	291	306	225	304	330	326	313	344	341	321	317	245	281	255	238	272	275	284	284
	17	312	296	336	330	298	322	303	329	329	376	346	286	323	327	342	342	270	254	256	322	304	288	295	269	297	276	296	297	313	232	315	336	334	321	349	350	329	322	254	291	262	238	280	280	289	294
	18	318	305	338	345	304	326	311	340	339	383	353	292	329	331	353	348	275	263	262	331	309	295	303	278	301	282	304	301	324	237	320	341	341	321	352	351	333	327	260	293	265	242	282	286	297	300
	19	323	310	337	342	304	332	317	344	347	388	360	301	334	333	357	354	280	271	260	333	315	306	305	281	307	286	315	308	333	243	329	345	345	326	361	352	336	326	263	301	273	246	289	292	302	304
	20	330	310	350	345	306	335	324	348	356	402	368	307	346	341	367	361	284	276	270	338	320	307	307	284	310	295	314	310	338	246	329	349	348	329	365	360	340	329	270	307	277	250	298	295	311	310
	21	346	318	352	352	304	316	333	355	360	408	370	317	347	345	372	362	285	279	272	345	330	309	311	291	316	302	320	317	344	248	333	351	350	335	373	362	345	335	273	310	282	257	296	300	320	323
	22	347	324	355	355	312	350	335	361	365	418	380	322	353	351	377	370	293	284	274	351	327	311	317	298	322	306	326	326	355	255	346	355	358	339	380	372	347	338	278	317	285	260	304	309	320	332
	23	356	328	362	358	313	353	340	369	370	424	384	330	358	357	385	381	296	292	275	356	333	318	319	298	326	319	331	333	360	260	349	360	363	347	383	375	351	341	285	327	296	265	312	311	325	341
	24	360	338	372	367	317	363	345	378	377	433	390	329	367	359	394	383	296	299	276	361	338	326	322	303	329	317	337	335	364	244	357	365	369	355	385	379	355	344	290	327	297	267	314	316	326	345
	25	366	339	362	368	321	361	351	372	383	438	398	335	369	368	398	395	302	297	281	366	341	330	324	309	337	321	341	342	373	266	361	369	367	354	386	378	359	349	292	332	298	271	319	320	336	350
	26	377	340	373	370	327	367	359	381	390	441	403	342	373	373	405	394	301	307	284	372	345	332	327	313	341	324	343	343	376	268	365	371	373	354	392	382	367	350	292	339	308	275	323	327	338	358
	27	369	347	383	372	329	348	361	384	395	447	406	353	376	378	407	406	304	311	284	372	350	333	328	310	347	330	355	351	382	269	370	375	379	356	397	386	370	351	299	341	315	280	327	331	343	360
	28	376	349	380	380	340	375	366	394	399	454	411	357	377	386	414	410	306	312	289	375	355	338	330	318	352	333	352	352	385	273	372	377	383	362	394	391	371	358	305	348	324	282	330	333	347	368
	Cafeteria diet (ID)	1	2	3	4	5	6	7	8	9	10	11	12	13	14	15	16	17	18	19	20	21	22	23	24	25	26	27	28	29	30	31	32	33	34	35	36	37	38	39	40	41	42	43	44
day	1	220	206	211	159	204	182	165	185	172	169	182	200	169	228	173	218	148	186	178	184	173	162	157	174	179	188	188	180	175	212	241	214	235	221	220	232	165	162	157	163	170	168	147	177
	2	228	214	228	171	215	193	174	196	182	179	189	209	181	239	185	235	158	197	188	193	181	170	163	189	182	200	201	191	188	227	259	229	256	235	241	252	176	178	166	174	181	191	154	188
	3	236	225	238	180	226	203	183	204	189	186	201	217	190	252	190	239	168	212	196	201	191	171	173	200	198	216	210	199	200	238	269	242	270	249	254	266	185	184	174	181	193	199	162	195
	4	243	232	246	189	248	214	188	215	197	197	220	229	201	260	192	245	175	218	204	207	200	175	180	207	205	222	225	204	209	243	283	250	282	255	264	278	196	200	186	191	199	206	171	207
	5	253	240	257	201	252	225	201	227	207	203	228	239	212	270	197	252	185	229	210	222	201	191	191	215	216	237	233	216	222	258	301	264	294	267	278	294	203	212	196	201	215	189	176	220
	6	258	247	260	214	258	232	215	242	221	213	241	246	225	282	205	268	194	239	219	234	214	194	198	225	210	250	242	217	232	270	308	270	300	282	290	311	219	218	205	212	226	220	183	229
	7	277	255	265	216	270	252	220	246	221	220	259	254	231	294	211	272	203	258	232	240	216	198	210	234	227	255	255	228	237	276	315	276	320	290	296	316	228	229	216	227	236	236	192	242
	8	287	260	275	222	278	252	232	257	228	232	269	260	241	304	219	287	211	268	241	254	232	209	218	244	240	270	260	232	246	287	322	289	329	299	307	325	238	241	225	232	246	244	198	252
	9	295	274	279	228	287	262	241	264	235	239	284	274	255	315	221	301	218	284	250	261	246	211	225	254	244	288	274	238	260	296	339	293	344	308	318	335	241	243	230	241	259	252	205	247
	10	304	287	290	241	305	264	257	273	246	248	292	287	261	317	227	305	232	292	260	273	254	223	235	264	255	300	283	249	272	309	347	310	356	310	324	351	258	251	238	251	266	258	212	268
	11	315	294	302	253	310	273	264	283	253	255	308	291	268	326	236	315	240	314	273	286	261	228	244	276	261	308	291	258	276	316	360	316	367	323	335	362	266	264	247	263	279	274	221	282
	12	326	294	312	263	315	283	274	293	262	260	323	300	287	332	244	318	247	314	288	292	271	236	248	279	264	321	301	258	288	323	366	323	384	334	346	377	279	268	254	271	281	273	225	292
	13	340	302	320	271	321	296	283	305	274	272	343	310	300	337	252	334	259	326	295	297	278	244	260	292	275	330	310	258	296	327	375	328	394	339	352	384	288	286	263	284	303	295	234	306
	14	351	310	329	282	326	300	291	308	280	278	357	319	309	343	254	342	267	334	301	315	281	252	265	301	285	344	321	273	304	336	381	336	406	346	359	391	302	288	280	293	318	305	243	318
	15	358	320	335	290	342	311	304	313	283	285	365	326	314	356	263	355	272	341	316	325	290	258	279	313	293	362	333	280	312	342	391	345	417	351	370	400	310	304	288	306	325	313	250	332
	16	370	330	346	299	350	315	308	324	290	292	382	327	320	361	271	360	281	353	329	334	300	266	281	319	305	369	342	288	326	351	400	349	429	360	379	414	314	303	284	310	329	320	247	334
	17	380	335	363	305	369	321	318	332	301	302	390	333	334	369	273	370	288	365	335	340	305	267	290	324	307	383	354	297	332	360	410	353	436	372	391	418	326	305	294	316	340	319	256	343
	18	386	342	353	322	373	333	327	339	307	307	413	346	338	373	286	275	292	371	351	351	312	272	299	330	312	394	358	302	339	362	420	363	444	377	400	430	336	328	304	334	319	338	262	354
	19	401	361	361	325	376	337	333	350	316	316	418	352	345	375	291	375	308	375	353	355	321	281	304	336	320	401	368	305	353	374	428	374	453	385	409	440	344	329	310	342	356	352	270	372
	20	406	355	370	329	382	334	351	352	324	318	430	360	353	378	298	388	312	390	366	364	327	285	308	342	322	403	374	314	356	376	428	377	465	389	411	440	358	338	310	352	372	361	274	382
	21	411	363	366	338	388	342	354	360	336	324	448	366	365	385	300	388	318	396	371	370	331	288	313	349	332	415	383	323	360	381	438	384	475	398	420	451	363	347	325	363	378	375	280	388
	22	420	368	375	348	394	354	360	363	336	330	460	372	369	391	305	404	321	404	385	376	336	296	328	353	329	425	402	325	360	388	449	388	490	410	427	459	370	354	332	368	395	377	278	402
	23	440	372	383	356	403	360	367	371	340	341	474	381	379	395	315	408	327	406	391	386	342	305	330	357	334	430	397	328	376	395	450	397	500	418	436	465	375	356	333	372	398	378	286	406
	24	430	374	392	360	405	353	374	382	347	347	481	388	380	405	315	405	337	420	401	395	348	307	337	364	338	440	400	338	378	408	456	404	508	427	446	478	380	357	339	378	398	384	292	422
	25	430	378	404	369	408	355	381	387	352	356	497	395	385	409	322	412	338	429	405	402	351	311	347	373	340	442	407	345	381	407	466	407	517	436	449	486	390	365	347	389	411	394	302	430
	26	438	384	404	372	411	358	389	387	360	357	503	404	389	411	323	413	342	439	412	404	352	314	349	377	347	447	409	350	382	413	470	414	521	441	454	491	398	375	353	394	420	403	306	442
	27	440	387	407	380	416	372	405	392	367	359	507	411	399	411	332	420	348	439	426	408	350	320	355	378	355	456	415	357	386	423	480	420	536	445	458	504	407	382	359	397	423	408	309	447
	28	436	390	413	380	424	386	405	401	370	367	525	410	406	418	333	437	356	445	430	412	355	330	365	385	362	465	424	362	395	430	487	425	541	453	464	511	412	391	365	408	432	422	315	457
	Figure 1F. Chow Intake
	Chow only (ID)	1	2	3	4	5	6	7	8	9	10
day	1	21	28	23	22	26	17	26	26	25	21
	2	21	27	21	23	26	21	24	26	25	21
	3	23	29	20	22	28	25	25	27	26	23
	4	21	28	21	22	25	23	26	26	25	17
	5	21	24	22	22	27	24	24	26	26	28
	6	24	30	13	25	28	24	26	27	25	24
	7	23	27	22	24	28	26	24	28	27	22
	8	22	30	25	23	27	25	27	28	24	23
	9	24	28	23	24	27	24	26	26	27	24
	10	24	29	24	24	31	28	28	29	28	26
	11	26	31	21	27	30	27	26	29	28	25
	12	25	34	25	26	30	27	27	31	29	25
	13	27	31	24	25	31	24	27	30	29	25
	14	27	32	26	27	32	28	27	30	31	29
	15	26	30	19	26	30	28	24	31	28	24
	16	22	33	27	26	34	29	29	31	32	26
	17	28	33	24	27	35	29	28	31	33	19
	18	27	33	27	23	29	25	27	29	28	23
	19	27	32	26	22	31	29	40	28	31	29
	20	27	31	26	24	32	30	5	30	29	25
	21	27	32	23	26	33	28	29	28	32	29
	22	25	33	24	24	30	27	25	28	31	25
	23	28	35	25	28	31	28	29	34	32	29
	24	25	30	24	24	33	29	30	27	25	30
	25	26	31	23	25	27	28	27	30	30	27
	26	23	27	23	24	27	26	30	25	27	25
	27	26	28	24	27	31	28	27	30	29	26
	28	27	27	24	22	31	29	28	32	29	29
	Cafeteria diet (ID)	1	2	3	4	5	6	7	8	9	10
day	1	1	12	2	6	5	5	2	10	2	3
	2	1	2	0	2	1	1	0	5	0	0
	3	1	2	1	0	0	5	2	5	1	0
	4	2	1	0	5	1	4	1	7	3	1
	5	2	0	0	1	0	2	0	5	3	0
	6	4	5	3	7	4	4	2	6	5	1
	7	5	3	2	0	1	4	3	5	3	2
	8	8	1	3	4	2	2	2	7	4	1
	9	4	2	0	7	2	2	3	7	3	0
	10	7	3	2	8	4	4	2	7	4	1
	11	4	3	0	4	3	4	1	8	2	0
	12	8	3	0	4	3	3	1	7	1	4
	13	10	3	3	11	7	4	5	13	12	8
	14	9	6	5	4	1	11	7	18	11	6
	15	5	5	0	5	3	6	2	6	0	0
	16	5	2	0	7	3	6	2	4	3	0
	17	5	6	7	4	1	4	3	6	1	0
	18	3	4	6	5	2	12	6	8	2	1
	19	10	4	3	10	4	1	3	0	12	5
	20	7	7	1	6	3	6	5	6	3	1
	21	5	2	2	6	4	5	4	4	2	1
	22	9	4	4	10	0	8	2	8	4	3
	23	5	4	4	3	2	8	4	0	3	2
	24	11	4	1	4	3	2	4	7	4	2
	25	5	5	0	6	3	7	3	9	4	0
	26	10	3	3	6	5	5	6	4	3	2
	27	6	3	2	7	1	6	5	8	3	2
	28	7	5	2	10	0	9	4	9	5	3
