# Supplementary material for: Junk food diet-induced obesity increases D2 receptor autoinhibition in the ventral tegmental area and reduces ethanol drinking
Source: PLoS One. 2017 Aug 31;12(8):e0183685. doi: 10.1371/journal.pone.0183685 (PMC5578487; doi:10.1371/journal.pone.0183685)
Supplement: S2 Data — (XLSX) [file pone.0183685.s002.xlsx]

## Sheet: Sheet1
	Figure 2A. Baseline ethanol intake
	Chow only (ID)	1	2	3	4	5	6	7
	g/kg	1.319	0.957	1.141	1.216	1.694	0.96	1.651
	Cafeteria diet (ID)	1	2	3	4	5	6
	g/kg	1.06	1.23	1.508	1.737	1.049	0.7135
	Figure 2B. Ethanol intake (2hr, mL)
	Chow only (ID)	1	2	3	4	5	6	7
day	1	3.44	4.26	2.61	4.78	5.81	2.41	6.54
	2	3.06	3.64	2.19	5.22	9.24	4.41	4.12
	3	3.43	4.89	4.94	2.14	5.26	1.23	6.06
	4	1.74	1.83	1.44	1.84	5.01	1.15	3.97
	5	1.36	7.81	2.78	2.09	3.37	0.65	4.01
	6	1.43	2.63	1.98	4.39	2.56	0.69	4.99
	7	2.33	3.95	4.61	4.34	5.51	1.12	6.9
	8	0.58	2.13	1.51	4.15	4.83	1.26	1.86
	9	0.66	6.8	1.59	3.59	6.96	1.16	3.64
	10	0.93	1.68	1.49	5.19	2.68	0.74	4.26
	11	0.9	2.57	2.96	6.22	4.86	0.77	5.85
	12	1.31	1.99	1.17	5.95	5.37	0.66	5.41
	13	1.67	2.09	1.76	3.34	8.54	1.21	4.44
	14	3.36	7.71	2.76	6.09	5.31	1.64	6.25
	Cafeteria diet (ID)	1	2	3	4	5	6
day	1	0.2937	3.7202	4.34	3.16	6.46	2.72
	2	0.83	0.48	0.88	1.05	1.48	2.24
	3	0.19	2.43	0.6	2.82	0.51	1.9
	4	0.21	0.21	0.23	1.74	0.49	1.11
	5	0.44	0.46	0.56	2.96	0.73	2.22
	6	0.73	0.46	0.81	3	0.98	0.9
	7	1.24	1.13	1.33	3.96	0.99	4.15
	8	0.44	0.67	0.48	5.29	1.65	1.12
	9	1.37	0.59	0.49	3.75	1.05	0.42
	10	0.6	0.59	0.54	3.91	1.67	0.53
	11	0.75	0.34	0.58	6.33	0.54	0.68
	12	0.21	1.01	0.51	4.93	1.19	0.98
	13	1.45	0.87	0.48	4.66	0.5	0.6
	14	2.8	3.75	0.38	6.87	0.51	1.25
	Figure 2C. Water intake (22hr, mL)
	Chow only (ID)	1	2	3	4	5	6	7
day	1	32.9	34.69	35.38	35.07	30.99	27.04	22.55
	2	40.06	35.96	41.73	34.68	32.07	32.15	23.51
	3	33.65	36.27	38.67	41.33	31.88	36.64	21.67
	4	40.64	37.9	39.95	39.85	32.88	30.85	21.95
	5	42.04	38.05	33.6	33.76	34.46	29.16	21.54
	6	39.725	37.11	42.525	32.54	35.785	27.52	20.85
	7	37.41	36.17	51.45	31.32	37.11	25.88	20.16
	8	32.02	31.28	39.96	33.38	33.52	29.33	24.9
	9	32.36	32.87	38.15	33.01	32.92	25.33	20.64
	10	35.93	32.2	29.28	24.97	33.64	29.27	21.54
	11	31.73	34.77	53.2	28.33	31.82	26.78	20.08
	12	34.57	33.24	35.38	26.4	30.81	24.87	18.65
	13	36.27	32.28	32.38	24.25	33.46	30.13	24.7
	14	37.99	30.27	38.09	33.69	37.22	29.35	17.66
	Cafeteria diet (ID)	1	2	3	4	5	6
day	1	21.84	19.82	48.35	50.19	21.03	37.66
	2	24.72	15.95	51.88	50.74	30.85	48.02
	3	25.03	19.29	42.28	40.67	27.75	34.86
	4	22.92	26.86	45.71	40.42	23.07	44.15
	5	22.62	26.42	46.41	36.12	24.6	41.19
	6	23.46	27.635	46.355	36.765	26.42	43.17
	7	24.3	28.85	46.3	37.41	28.24	45.15
	8	23.28	30.93	39.11	33.88	25.13	47.84
	9	25.76	29.93	40.23	34.73	25.37	45.46
	10	25.39	30.55	34.79	32.38	27.53	41.47
	11	27.28	31.98	39.95	34.69	24.91	37.53
	12	24.43	33.69	37.93	30.44	25.33	32.19
	13	25.62	31.4	44.67	36.33	26.5	44.55
	14	26.96	33.54	47.82	40.04	35.67	39.59
	Figure 2D. Blood ethanol concentration
	Chow only (ID)	1	2	3	4	5
min	30	278.89	307.33	299.95	278.81	282.46
	60	257.08	269.04	273.98	277.01	255.88
	120	226.65	240.74	242.95	243.19	216.5
	Cafeteria diet (ID)	1	2	3	4
	30	297	282.33	316.3	312.28
	60	266.21	277.58	280.32	282.16
	120	245.23	225.2	227.17	266.18
