# Supplementary material for: Junk food diet-induced obesity increases D2 receptor autoinhibition in the ventral tegmental area and reduces ethanol drinking
Source: PLoS One. 2017 Aug 31;12(8):e0183685. doi: 10.1371/journal.pone.0183685 (PMC5578487; doi:10.1371/journal.pone.0183685)
Supplement: S3 Data — (XLSX) [file pone.0183685.s003.xlsx]

## Sheet: Sheet1
	Figure 3A. Baseline sucrose intake
	Chow only (ID)	1	2	3	4	5	6	7	8	9	10	11	12	13	14	15	16
	mL/kg	83.86	110.67	97.61	126.83	116.67	123.29	54.45	144.91	79.9799	101.168	137.282	96.7046	86.9793	86.9584	68.4791	116.851
	Cafeteria diet (ID)	1	2	3	4	5	6	7	8	9	10	11	12	13	14	15
	mL/kg	93.55	124.92	68.81	99.53	115.49	127.68	141.88	109.018	95.9798	116.509	117.406	91.3679	83.4619	77.4387	124.737
	Figure 3B. Sucrose intake (2hr, mL)
	Chow only (ID)	1	2	3	4	5	6	7	8	9	10	11	12	13	14	15	16
day	1	23.23	28.35	29.74	27.23	16.59	19	24.08	33.15	29.77	33.56	30.61	30.93	28.73	29.36	15.27	32.42
	2	18.5	15.39	28.19	15.9	17.84	23.85	13.84	34.42	26.99	33.61	39.42	34.32	29	33.17	13.68	37.79
	3	24.11	16.79	24.84	19.97	14.81	20.56	16.38	30.61	24.49	39.02	40.87	30.55	26.8	30.22	15.83	34.79
	4	21.13	15.14	25.8	24.78	15.2	21.8	16.36	33.18	29.63	36.51	44.79	34.41	36.72	38.21	18.05	37.2
	5	18.33	16	24.33	25.28	14.1	22.86	18.52	34.61	25.45	30.96	47.77	32.11	26.57	40.02	13.13	37.59
	6	23.28	15.49	29.27	24.39	16.79	18.24	20.91	31.75	33.48	29.21	47.4	28.11	18.79	27.77	16.01	33.43
	7	20.19	14.16	25	21.28	17.32	17.32	15.87	29.99	35.54	30.04	42.75	39.18	29.66	35.56	17.48	39.59
	8	25.23	15.58	30.32	25.14	18.35	18.16	25.09	38.14	30.9	24.77	45.7	30.25	25.9	33.64	12.68	36.06
	9	27.76	13.33	25.42	21.16	15.99	19.8	18.18	34.69	35.88	28.94	52.32	23.43	29.04	36.93	15.84	33.42
	10	22.28	11.33	22.42	21.49	14.04	21.49	17.73	32.17	32.89	26.67	54.47	34.16	31.5	31.08	15.78	31.23
	11	20.47	11.59	28.59	22.1	13.64	27.47	26.19	38	29.88	33.08	47.31	40.75	29.92	33.25	16.46	27.64
	12	24.49	9.18	31.6	19.09	14.21	22.22	14.6	32.54	32.38	32.88	41.21	31.67	30.66	26.12	15.28	20.93
	13	21.46	12.37	26	20.99	12.51	17.43	10.9	32.13	31.18	31.73	48.11	38.85	31.53	26.87	16.1	38.59
	14	19.51	13.61	24.58	19.23	12.13	19.06	14.18	34.09	29.77	27.76	48.77	34.16	28.28	26.86	17.5	37.14
	Cafeteria diet (ID)	1	2	3	4	5	6	7	8	9	10	11	12	13	14	15
day	1	28.32	15.77	22.38	19.1	16.15	6.68	23.08	20.04	22.73	23.96	17.61	29.23	35.43	37.14	25.97
	2	16.9	16.75	8.37	15.61	16.99	8.66	16.26	10.54	17.6	29.11	15.13	30.06	30	27.95	23.06
	3	16.05	12.25	9.83	13.02	14.3	6.08	13.34	20.91	24.56	34.81	21.74	33.56	25.63	34.71	24.92
	4	13.05	15.22	10.91	17.71	14.46	7.49	21.97	11.66	26.25	31.83	15.62	33	31.65	36.69	30.35
	5	12.74	14.71	14.4	16.58	15.65	9.83	21.23	13.9	24.35	35.52	15.06	33.54	33.29	42.01	31.8
	6	17.52	13.27	19.48	16.39	13.88	10.14	16.37	20.32	24.18	30.58	14.24	29.33	35.62	31.56	21.3
	7	11.55	12.53	18.23	16.24	11.1	5.91	8.77	17.45	21.46	29.05	13.75	27.24	37.15	31.11	23.63
	8	14.2	18.1	25.31	18.61	19.74	9.19	17.92	16.39	31.81	27.52	16.2	28.53	35.83	34.9	31.05
	9	15.19	14.73	23.67	13.93	16.71	9.73	19.43	25.26	27.59	32.11	15.11	37.02	41.01	36.7	31.49
	10	12.73	14.23	19.49	16.44	15.02	8.21	15.44	24.82	30.04	32.33	14.89	38.51	43.51	35.91	30.29
	11	17.52	17.55	22.53	18.35	19.23	13.15	13.52	25.84	22.64	31.5	13.87	30.2	36.2	39.85	34.63
	12	14.66	20.23	29.08	15.77	17.04	10.1	18.82	23.26	31.61	31.38	16.17	35.57	38.8	32.35	29.28
	13	13.44	20.05	25.92	15.46	12.95	11.98	10.99	27.77	34.49	30.94	15.83	41.61	41.95	33.19	31.15
	14	18.45	14.6	25.34	14.97	12.54	13.77	21.59	21.34	20.54	29.5	18.63	41.87	37.84	31.89	27.1
	Figure 3C. Water intake (22hr, mL)
	Chow only (ID)	1	2	3	4	5	6	7	8	9	10	11	12	13	14	15	16
day	1	17.16	24.24	21.34	18.14	17.42	16.64	18.96	21.44	14.99	12.54	19.37	17.33	18.76	13.72	21.82	17.41
	2	18.16	23.88	16.7	23.86	21.53	23.89	22.36	25.41	17.69	14.52	20.34	18.24	19.06	16.48	27.11	22.18
	3	16.31	27.95	15.98	19.79	16.64	17.54	17.54	22.85	18.04	16.24	18.76	17.89	19.3	18.84	24.75	21.19
	4	17.93	20.58	19.34	23.68	16.8	20.42	18.72	22.76	20.36	16.46	18.78	16.2	19.68	15.63	22.03	22.12
	5	19.32	22.57	17.02	28.92	17.67	17.02	18.3	21.49	21.3	15.75	20.57	16.83	19.33	17.18	24.21	21.81
	6	19.17	24.1	21.57	21.32	19.1	23.22	22.67	30.69	20.41	16.36	22.72	17.9	18.23	16.67	23.25	23.35
	7	17.64	25.68	20.49	20.45	16.04	16.87	17.52	22.97	20.94	17.83	22.29	16.52	20.41	21.39	24.62	26.58
	8	23.39	21.28	20.51	29.3	16.91	17.94	22.2	28.98	18.3	15.78	22.95	15.13	18.67	17.51	20.64	22.71
	9	18.91	28.33	21.66	22.09	19.09	20.38	20.5	24.67	17.86	16.55	21.66	17.41	19.08	17.26	18.18	22.92
	10	18.52	25.4	20.6	18.31	21.59	19.88	21.55	24.96	20.95	17.53	25.73	16.98	20.82	18.75	23.89	23.26
	11	20.72	26.56	20.87	20.49	17.86	19.45	19.17	25.68	23	16.45	24.83	17.56	19.51	15.53	20.68	21.93
	12	21.34	27.2	23.19	23.73	22.03	23.64	22.99	26	18.6	19.97	18.13	18.43	18.99	20.39	22.37	22
	13	15.38	22.05	16.7	21.45	16.07	17.48	19.72	21.19	21.72	10.39	26.16	19.51	12.01	17.31	7.84	31.55
	14	18.82	23.69	19.12	19.22	18.14	16.43	18.83	22.77	17.91	18.33	18.27	18.71	19.51	16.78	23.78	25.95
	Cafeteria diet (ID)	1	2	3	4	5	6	7	8	9	10	11	12	13	14	15
day	1	32.09	12.25	12.14	18.25	33.17	16.06	15.87	19.67	24.34	9.74	6.02	15.38	13.35	14.31	21.34
	2	27.6	19.52	22.53	25.73	34.88	23.31	23.25	18.77	33.44	15.86	14.13	20.04	20.73	18.24	24.89
	3	26.82	15.08	19.58	21.83	41.04	16.74	22.27	22.69	30.18	16.69	16.36	21.22	22.92	18.9	24.12
	4	18.14	16.83	19.33	20.46	32	19.3	22.02	23.32	35.82	15.39	17.88	22.59	18.58	16.73	19.93
	5	21.11	18.69	18.61	15.5	23.75	13.92	19.62	19.02	26.15	15.96	15.46	22.37	19.37	15.62	20.43
	6	22.83	18.29	21.97	24.61	25.62	18.89	25.22	22.3	24.37	17.52	17.55	22.22	21.89	18.37	20.17
	7	31.02	17.61	16.55	17.05	19.35	22.46	21.32	20.78	27.89	17.19	16.2	23.06	20.94	17.89	26.43
	8	45.1	20.83	20.21	23.51	25.05	21.55	24.1	26.08	24.62	16.57	13.95	20.95	17.07	15.65	32.93
	9	25.73	20.78	21.26	22.91	25.88	21.58	21.25	25.91	25.62	17.25	18.83	25.45	19.68	15.73	44.01
	10	25.61	19.87	20.94	21.75	23.65	20.38	22.94	23.94	24.56	17.26	18.83	23.5	22.09	18.92	39.7
	11	19.86	16.5	20.15	24.09	24.24	18.69	20.92	28.61	26.67	16.64	17.86	24.24	19.82	14.82	20.97
	12	29.47	18.83	19.46	22.18	27.47	21.65	21.74	21.87	28.57	18	15.19	22.38	21.52	17.59	49.41
	13	13.23	14.33	17.8	20.62	18.78	17.48	20.55	16.36	12.74	23.94	24.5	17.05	12.42	10.44	44.655
	14	28.02	16.77	16.74	22.3	20.37	20.47	21.2	27.21	30.8	18.8	15.9	26.37	23.16	16.86	39.9
	Figure 3D. Chow intake (g)
	Chow only (ID)	1	2	3	4	5	6	7	8	9	10
day	1	24	28	23	23	30	28	26	27	28	26
	2	28	27	23	24	27	28	25	30	27	24
	3	22	27	25	26	29	29	27	17	26	26
	4	23	27	23	25	30	28	25	28	26	24
	5	22	29	22	26	32	29	28	27	29	27
	6	21	22	14	24	28	26	25	28	26	25
	7	21	27	23	24	32	28	25	33	28	26
	Cafeteria diet (ID)	1	2	3	4	5	6	7	8	9	10
day	1	16	14	7	15	20	17	22	16	15	13
	2	18	17	18	24	25	21	15	22	20	19
	3	20	22	20	21	25	23	23	25	22	22
	4	19	24	25	25	27	25	26	20	24	22
	5	21	23	22	28	23	27	20	28	25	26
	6	21	23	18	25	28	26	24	27	24	24
	7	19	24	24	28	29	25	25	27	26	24
