# Supplementary material for: Junk food diet-induced obesity increases D2 receptor autoinhibition in the ventral tegmental area and reduces ethanol drinking
Source: PLoS One. 2017 Aug 31;12(8):e0183685. doi: 10.1371/journal.pone.0183685 (PMC5578487; doi:10.1371/journal.pone.0183685)
Supplement: S4 Data — (XLSX) [file pone.0183685.s004.xlsx]

## Sheet: Sheet1
	Figure 4A. Baseline Firing rate
	Chow only (ID)	1	2	3	4	5	6	7	8	9	10	11	12	13	14	15	16	17	18	19	20	21	22	23	24	25	26	27	28	29	30	31	32	33	34	35	36
	Hz	1.77	2.385	2.75833	1.38	2.04	1.225	1.82667	1.94833	3.32333	2.96167	2.07833	3.095	1.91	2.71667	2.62	2.26833	1.94	1.77333	2.485	2.58667	1.88333	1.92667	2.14167	1.535	1.94	2.1	2.115	1.8	1.26	1.54	0.94	1.23	1.02	1.55	2.61	1.98
	Cafeteria diet (ID)	1	2	3	4	5	6	7	8	9	10	11	12	13	14	15	16	17	18	19	20	21	22	23	24	25	26	27	28	29	30	31	32	33	34	35	36	37	38
	Hz	1.60333	1.81167	0.96	1.51	2.075	1.66	2.06	3.32333	2.58	1.07	1.07	1.98167	1.91	1.23	1.21	2.705	1.685	1.84333	2.955	1.44	1.68167	1.5	1.76167	1.37	3.35	1.74	1.60667	2.02	1.17	2.23	2.19	1.66	4.03	1.82	1.91	2.07	1.64	2.25
