# Supplementary material for: Junk food diet-induced obesity increases D2 receptor autoinhibition in the ventral tegmental area and reduces ethanol drinking
Source: PLoS One. 2017 Aug 31;12(8):e0183685. doi: 10.1371/journal.pone.0183685 (PMC5578487; doi:10.1371/journal.pone.0183685)
Supplement: S5 Data — (XLSX) [file pone.0183685.s005.xlsx]

## Sheet: Sheet1
	Figure 5A. Peak outward current
	Chow only (ID)	1	2	3	4	5	6	7	8	9	10	11	12	13	14	15	16
	pA	45	71	80	43	38	40	40	70	20	60	22	65	36	58	60	50
	Cafeteria diet (ID)	1	2	3	4	5	6	7	8	9	10	11	12	13	14	15	16	17	18	19	20	21	22	23	24	25
	pA	78	58	40	63	70	126	52	43	75	92	86	70	55	100	53	60	55	33	81	53	63	106	94	92	71
	Figure 5B. 10nM quinpirole
	Chow only (ID)	1	2	3	4	5	6	7	8	9	10	11	12	13	14	15	16
time	0	96.0452	95.0384	95.4684	98.0392	93.0657	97.5194	92.2769	93.4158	109.062	96.9305	113.438	85.8895	105.598	99.9267	97.9669	98.7413
	0.5	97.9284	99.2313	96.6769	99.6732	94.8905	99.2303	92.2769	92.2903	105.854	95.8535	109.948	95.7054	108.142	99.9267	99.8153	100.677
	1	97.9284	97.8337	95.4684	102.941	93.0657	100.941	92.2769	90.0393	105.854	98.0075	102.967	92.0244	105.598	101.396	97.9669	98.7413
	1.5	92.2787	96.4361	94.2599	98.0392	96.7153	102.652	93.2799	93.4158	109.062	98.0075	99.4764	94.4784	106.87	101.396	103.512	98.7413
	2	86.629	104.822	96.6769	102.941	104.015	100.941	99.298	95.6667	104.25	98.0075	102.967	94.4784	103.053	101.396	96.1185	100.677
	2.5	96.0452	100.629	97.8853	96.4052	100.365	100.941	99.298	92.2903	105.854	100.162	101.222	92.0244	104.326	98.4571	105.361	102.614
	3	101.695	96.4361	97.8853	98.0392	100.365	99.2303	101.304	97.9177	93.0234	101.239	101.222	96.9324	101.781	98.4571	103.512	100.677
	3.5	107.345	102.027	100.302	98.0392	98.5401	100.941	101.304	97.9177	93.0234	102.316	97.7313	100.613	104.326	98.4571	101.664	100.677
	4	105.461	99.2313	97.8853	102.941	98.5401	102.652	103.31	95.6667	94.6273	101.239	97.7313	100.613	99.2366	99.9267	101.664	98.7413
	4.5	105.461	95.0384	99.0938	104.575	102.19	100.941	99.298	111.424	97.835	100.162	99.4764	100.613	103.053	99.9267	101.664	98.7413
	5	107.345	100.629	101.511	102.941	100.365	100.941	97.292	108.047	96.2311	101.239	99.4764	103.067	101.781	101.396	101.664	102.614
	5.5	101.695	102.027	105.136	102.941	104.015	97.5194	105.316	106.922	93.0234	104.47	99.4764	103.067	100.509	99.9267	101.664	102.614
	6	103.578	96.4361	105.136	98.0392	102.19	100.941	101.304	108.047	94.6273	103.393	97.7313	103.067	100.509	99.9267	92.4216	100.677
	6.5	103.578	96.4361	102.719	101.307	100.365	99.2303	98.295	110.298	99.4388	103.393	97.7313	106.748	99.2366	101.396	94.27	100.677
	7	97.9284	95.0384	101.511	102.941	100.365	100.941	105.316	109.173	101.043	101.239	97.7313	106.748	99.2366	102.866	96.1185	100.677
	7.5	99.8117	100.629	102.719	96.4052	102.19	99.2303	102.307	102.42	101.043	100.162	101.222	105.521	96.6921	101.396	101.664	100.677
	8	94.162	109.015	102.719	99.6732	100.365	97.5194	105.316	95.6667	104.25	102.316	99.4764	100.613	96.6921	99.9267	99.8153	98.7413
	8.5	99.8117	107.617	102.719	99.6732	102.19	99.2303	103.31	99.0432	97.835	98.0075	94.2408	100.613	89.0585	98.4571	99.8153	98.7413
	9	99.8117	106.219	102.719	98.0392	104.015	99.2303	102.307	99.0432	96.2311	99.0845	94.2408	107.975	95.4198	98.4571	101.664	96.8052
	9.5	105.461	99.2313	101.511	96.4052	102.19	99.2303	105.316	101.294	97.835	94.7765	92.4956	109.202	78.8804	96.9877	101.664	98.7413
	10	105.461	102.027	100.302	94.7712	100.365	99.2303	117.352	104.671	101.043	98.0075	94.2408	109.202	105.598	98.4571	103.512	96.8052
	10.5	103.578	104.822	99.0938	94.7712	104.015	100.941	106.319	103.545	101.043	98.0075	94.2408	109.202	109.415	98.4571	107.209	96.8052
	11	103.578	102.027	99.0938	98.0392	105.839	100.941	110.331	103.545	96.2311	96.9305	92.4956	111.656	90.3308	98.4571	107.209	96.8052
	11.5	99.8117	102.027	97.8853	98.0392	107.664	102.652	111.334	103.545	105.854	95.8535	94.2408	117.791	117.048	98.4571	101.664	98.7413
	12	96.0452	99.2313	97.8853	99.6732	104.015	100.941	108.325	101.294	104.25	96.9305	89.0052	120.245	115.776	96.9877	101.664	94.8691
	12.5	92.2787	93.6408	94.2599	99.6732	111.314	95.8085	108.325	95.6667	107.458	92.6225	89.0052	112.883	108.142	94.0486	99.8153	96.8052
	13	94.162	92.2432	94.2599	96.4052	104.015	87.2542	102.307	96.7922	96.2311	90.4685	87.26	112.883	105.598	92.5791	94.27	96.8052
	13.5	92.2787	92.2432	99.0938	98.0392	100.365	80.4107	113.34	97.9177	93.0234	89.3915	85.5148	119.018	103.053	91.1096	96.1185	92.933
	14	92.2787	93.6408	100.302	93.1373	96.7153	76.989	103.31	101.294	93.0234	90.4685	80.2792	114.11	99.2366	89.6401	97.9669	94.8691
	14.5	94.162	102.027	99.0938	93.1373	98.5401	73.5673	110.331	101.294	91.4196	89.3915	78.534	111.656	92.8753	88.1706	92.4216	96.8052
	15	92.2787	103.424	97.8853	91.5033	93.0657	68.4347	98.295	105.796	86.608	89.3915	78.534	111.656	95.4198	86.7011	90.5732	96.8052
	15.5	90.3955	99.2313	88.2176	89.8693	93.0657	63.3021	102.307	97.9177	81.7964	86.1605	78.534	115.337	92.8753	86.7011	86.8763	92.933
	16	82.8625	93.6408	88.2176	89.8693	94.8905	65.0129	103.31	94.5413	78.5887	84.0065	76.7888	109.202	90.3308	86.7011	85.0279	94.8691
	16.5	75.3296	89.4479	89.4261	88.2353	93.0657	66.7238	107.322	92.2903	80.1926	85.0835	73.2984	114.11	87.7863	85.2316	83.1795	94.8691
	17	79.0961	92.2432	90.6345	89.8693	89.416	63.3021	108.325	99.0432	83.4003	85.0835	76.7888	114.11	89.0585	83.7621	81.331	94.8691
	17.5	84.7458	90.8456	90.6345	88.2353	93.0657	59.8803	103.31	91.1648	83.4003	81.8525	75.0436	109.202	91.6031	83.7621	90.5732	92.933
	18	84.7458	86.6527	91.843	84.9673	91.2409	63.3021	98.295	92.2903	76.9849	79.6984	75.0436	109.202	91.6031	82.2926	86.8763	89.0608
	18.5	84.7458	82.4598	95.4684	84.9673	89.416	58.1695	99.298	95.6667	75.381	82.9295	75.0436	106.748	89.0585	80.823	79.4826	89.0608
	19	84.7458	96.4361	95.4684	83.3333	87.5912	56.4586	98.295	94.5413	76.9849	80.7754	76.7888	109.202	85.2417	82.2926	79.4826	89.0608
	19.5	82.8625	92.2432	95.4684	83.3333	87.5912	54.7477	101.304	93.4158	75.381	80.7754	75.0436	114.11	87.7863	80.823	81.331	89.0608
	20	82.8625	89.4479	95.4684	81.6993	89.416	53.0369	98.295	93.4158	67.3618	79.6984	75.0436	117.791	86.514	79.3535	81.331	87.1247
	20.5	84.7458	95.0384	95.4684	80.0654	89.416	49.6151	99.298	93.4158	68.9656	78.6214	76.7888	120.245	87.7863	79.3535	85.0279	85.1886
	21	79.0961	95.0384	93.0515	76.7974	87.5912	54.7477	97.292	93.4158	76.9849	77.5444	75.0436	121.472	92.8753	79.3535	79.4826	83.2525
	21.5	79.0961	95.0384	95.4684	76.7974	83.9416	51.326	102.307	95.6667	78.5887	79.6984	71.5532	121.472	91.6031	79.3535	83.1795	85.1886
	22	88.5122	96.4361	91.843	75.1634	91.2409	54.7477	102.307	93.4158	64.1541	79.6984	73.2984	125.153	91.6031	80.823	88.7248	85.1886
	22.5	86.629	100.629	95.4684	76.7974	89.416	59.8803	105.316	94.5413	76.9849	85.0835	76.7888	137.423	97.9644	83.7621	92.4216	85.1886
	23	90.3955	102.027	94.2599	70.2614	89.416	59.8803	107.322	93.4158	70.5695	84.0065	76.7888	147.239	96.6921	83.7621	88.7248	85.1886
	23.5	90.3955	102.027	95.4684	73.5294	89.416	58.1695	115.346	94.5413	67.3618	87.2375	76.7888	143.558	101.781	85.2316	88.7248	85.1886
	24	88.5122	103.424	93.0515	76.7974	89.416	61.5912	114.343	93.4158	65.7579	88.3145	76.7888	120.245	101.781	86.7011	86.8763	85.1886
	24.5	88.5122	104.822	94.2599	78.4314	87.5912	59.8803	119.358	94.5413	65.7579	87.2375	78.534	119.018	97.9644	86.7011	85.0279	81.3164
	25	88.5122	104.822	89.4261	78.4314	87.5912	63.3021	120.361	97.9177	64.1541	88.3145	80.2792	128.834	96.6921	88.1706	85.0279	83.2525
	25.5	90.3955	106.219	91.843	75.1634	89.416	65.0129	116.349	100.169	64.1541	87.2375	82.0244	136.196	95.4198	89.6401	86.8763	81.3164
	26	90.3955	104.822	93.0515	75.1634	87.5912	66.7238	114.343	104.671	65.7579	86.1605	80.2792	141.104	95.4198	89.6401	90.5732	81.3164
	26.5	90.3955	99.2313	99.0938	80.0654	87.5912	66.7238	120.361	101.294	65.7579	88.3145	87.26	143.558	94.1476	91.1096	90.5732	81.3164
	27	90.3955	97.8337	96.6769	80.0654	87.5912	70.1456	116.349	102.42	64.1541	86.1605	82.0244	136.196	95.4198	91.1096	85.0279	83.2525
	27.5	86.629	102.027	95.4684	83.3333	89.416	71.8564	114.343	102.42	64.1541	87.2375	83.7696	141.104	94.1476	91.1096	90.5732	83.2525
	28	86.629	106.219	95.4684	84.9673	91.2409	73.5673	124.373	102.42	65.7579	88.3145	80.2792	143.558	95.4198	89.6401	92.4216	83.2525
	28.5	86.629	104.822	96.6769	83.3333	91.2409	70.1456	127.382	102.42	67.3618	93.6995	82.0244	141.104	96.6921	89.6401	86.8763	83.2525
	29	82.8625	109.015	96.6769	84.9673	87.5912	70.1456	133.4	105.796	68.9656	96.9305	83.7696	146.012	97.9644	92.5791	85.0279	83.2525
	29.5	86.629	109.015	100.302	86.6013	89.416	75.2781	132.397	108.047	72.1733	99.0845	85.5148	141.104	92.8753	94.0486	92.4216	87.1247
	30	92.2787	104.822	100.302	86.6013	87.5912	76.989	135.406	94.5413	73.7772	100.162	85.5148	146.012	94.1476	91.1096	94.27	85.1886
	Cafeteria diet (ID)	1	2	3	4	5	6	7	8	9	10	11	12	13
time	0	97.7133	101.012	101.205	104.313	108.696	87.3638	102.607	130.89	95.2381	101.788	94.886	100.89	101.266
	0.5	95.6343	101.012	101.205	102.307	102.485	106.085	102.607	125.654	92.517	107.29	93.6537	98.912	99.4577
	1	97.7133	103.22	101.205	102.307	102.485	102.964	102.607	122.164	95.2381	104.539	91.1892	96.9337	99.4577
	1.5	99.7923	101.012	101.205	101.304	102.485	102.964	99.2429	118.674	95.2381	104.539	94.886	100.89	99.4577
	2	99.7923	99.3558	104.418	102.307	108.696	102.964	99.2429	122.164	100.68	104.539	96.1183	100.89	99.4577
	2.5	99.7923	101.012	104.418	102.307	102.485	109.205	99.2429	116.928	103.401	99.0369	98.5829	98.912	97.6494
	3	95.6343	99.3558	102.811	103.31	105.59	102.964	99.2429	104.712	103.401	101.788	99.8152	98.912	97.6494
	3.5	93.5553	103.22	104.418	103.31	102.485	106.085	99.2429	95.9861	103.401	99.0369	103.512	100.89	97.6494
	4	97.7133	101.012	104.418	99.298	102.485	102.964	99.2429	90.7504	103.401	99.0369	104.744	100.89	99.4577
	4.5	101.871	103.22	101.205	99.298	102.485	102.964	99.2429	90.7504	106.122	96.2858	101.047	100.89	101.266
	5	101.871	99.3558	99.5984	98.295	96.2736	102.964	100.925	89.0052	106.122	99.0369	101.047	102.868	101.266
	5.5	106.029	99.3558	94.7791	97.292	99.3792	96.7242	99.2429	89.0052	103.401	93.5348	101.047	106.825	97.6494
	6	103.95	99.3558	96.3855	97.292	96.2736	99.8443	99.2429	85.5148	103.401	96.2858	101.047	102.868	99.4577
	6.5	101.871	99.3558	96.3855	98.295	96.2736	96.7242	99.2429	87.26	97.9592	101.788	99.8152	100.89	97.6494
	7	101.871	97.6999	96.3855	99.298	96.2736	96.7242	99.2429	90.7504	100.68	96.2858	98.5829	98.912	99.4577
	7.5	101.871	99.3558	94.7791	99.298	99.3792	96.7242	99.2429	85.5148	97.9592	101.788	102.28	100.89	101.266
	8	99.7923	97.6999	97.992	98.295	93.168	99.8443	100.925	87.26	97.9592	96.2858	104.744	98.912	101.266
	8.5	99.7923	97.6999	97.992	98.295	93.168	93.604	99.2429	89.0052	95.2381	99.0369	105.977	96.9337	103.074
	9	103.95	97.6999	101.205	95.286	96.2736	93.604	99.2429	90.7504	97.9592	99.0369	103.512	96.9337	103.074
	9.5	99.7923	99.3558	97.992	98.295	93.168	96.7242	100.925	87.26	100.68	99.0369	103.512	94.9555	103.074
	10	95.6343	95.492	96.3855	99.298	96.2736	93.604	100.925	87.26	106.122	96.2858	103.512	94.9555	101.266
	10.5	101.871	97.6999	94.7791	97.292	99.3792	96.7242	102.607	87.26	97.9592	93.5348	110.906	94.9555	103.074
	11	99.7923	97.6999	93.1727	98.295	102.485	99.8443	100.925	89.0052	100.68	90.7838	104.744	98.912	95.841
	11.5	99.7923	97.6999	96.3855	98.295	96.2736	102.964	100.925	85.5148	106.122	88.0328	101.047	100.89	101.266
	12	99.7923	93.8361	89.9598	97.292	93.168	96.7242	94.1967	87.26	103.401	88.0328	102.28	94.9555	99.4577
	12.5	97.7133	88.3163	86.747	95.286	90.0624	93.604	90.8325	83.7696	89.7959	85.2817	98.5829	96.9337	97.6494
	13	91.4763	81.1406	81.9277	94.2829	83.8512	90.4839	87.4683	82.0244	78.9116	82.5307	99.8152	94.9555	101.266
	13.5	93.5553	75.6208	77.1084	92.2769	77.64	84.2436	87.4683	76.7888	73.4694	82.5307	97.3506	92.9773	99.4577
	14	87.3183	66.2372	73.8956	93.2799	77.64	78.0034	84.1041	73.2984	65.3061	79.7797	97.3506	90.999	99.4577
	14.5	83.1603	60.7175	75.502	88.2649	74.5344	78.0034	85.7862	69.808	57.1429	77.0287	98.5829	89.0208	95.841
	15	83.1603	56.8536	73.8956	87.2619	77.64	74.8832	82.4221	66.3176	46.2585	77.0287	93.6537	90.999	90.4161
	15.5	79.0022	49.6779	72.2892	86.2589	77.64	78.0034	79.0579	69.808	32.6531	77.0287	92.4214	89.0208	72.3329
	16	81.0812	48.022	69.0763	45.1354	77.64	78.0034	77.3758	68.0628	38.0952	71.5266	92.4214	89.0208	45.208
	16.5	76.9232	44.1581	72.2892	15.0451	80.7456	78.0034	75.6937	66.3176	32.6531	74.2776	93.6537	89.0208	30.7415
	17	74.8442	42.5022	70.6827	30.0903	71.4288	81.1235	77.3758	66.3176	32.6531	68.7756	93.6537	87.0425	34.3581
	17.5	74.8442	40.2943	65.8635	29.0873	71.4288	71.7631	75.6937	69.808	29.932	71.5266	88.7246	90.999	63.2912
	18	76.9232	36.9825	69.0763	36.1084	74.5344	71.7631	74.0117	68.0628	32.6531	71.5266	91.1892	92.9773	74.1412
	18.5	68.6072	33.1186	69.0763	65.1957	74.5344	74.8832	72.3296	64.5724	19.0476	74.2776	83.7955	92.9773	79.5661
	19	68.6072	31.4627	69.0763	78.2348	71.4288	74.8832	72.3296	62.8272	19.0476	71.5266	86.26	90.999	83.1828
	19.5	66.5282	29.2548	69.0763	84.2528	74.5344	71.7631	70.6475	62.8272	13.6054	68.7756	86.26	87.0425	79.5661
	20	54.0542	27.5988	70.6827	85.2558	68.3232	74.8832	74.0117	61.082	24.4898	68.7756	86.26	87.0425	81.3745
	20.5	62.3702	27.5988	69.0763	82.2468	74.5344	68.643	67.2833	59.3368	29.932	67.4001	83.7955	85.0643	77.7578
	21	64.4492	25.9429	67.4699	78.2348	71.4288	74.8832	70.6475	57.5916	24.4898	66.0246	83.7955	85.0643	81.3745
	21.5	64.4492	25.9429	69.0763	84.2528	71.4288	71.7631	74.0117	55.8464	19.0476	68.7756	88.7246	81.1078	79.5661
	22	56.1332	27.5988	65.8635	87.2619	71.4288	71.7631	79.0579	66.3176	32.6531	68.7756	88.7246	85.0643	70.5245
	22.5	60.2912	36.9825	69.0763	86.2589	71.4288	71.7631	82.4221	69.808	38.0952	68.7756	92.4214	85.0643	72.3329
	23	66.5282	40.2943	72.2892	81.2438	74.5344	71.7631	82.4221	75.0436	46.2585	71.5266	89.9569	87.0425	74.1412
	23.5	72.7652	45.8141	70.6827	84.2528	80.7456	74.8832	84.1041	73.2984	46.2585	74.2776	97.3506	87.0425	75.9495
	24	70.6862	51.3338	77.1084	86.2589	80.7456	81.1235	84.1041	73.2984	62.585	74.2776	94.886	87.0425	92.2244
	24.5	74.8442	51.3338	81.9277	88.2649	80.7456	81.1235	82.4221	75.0436	65.3061	74.2776	98.5829	89.0208	79.5661
	25	81.0812	53.5418	83.5341	90.2709	74.5344	81.1235	80.74	75.0436	65.3061	79.7797	94.886	90.999	79.5661
	25.5	85.2393	56.8536	83.5341	91.2739	77.64	78.0034	84.1041	75.0436	65.3061	85.2817	91.1892	90.999	79.5661
	26	83.1603	60.7175	85.1406	92.2769	80.7456	78.0034	82.4221	75.0436	70.7483	82.5307	91.1892	90.999	81.3745
	26.5	79.0022	59.0615	85.1406	92.2769	80.7456	81.1235	84.1041	75.0436	68.0272	82.5307	96.1183	92.9773	84.9911
	27	79.0022	60.7175	86.747	93.2799	80.7456	81.1235	89.1504	78.534	76.1905	82.5307	92.4214	90.999	84.9911
	27.5	76.9232	62.3734	85.1406	94.2829	77.64	84.2436	87.4683	78.534	87.0748	85.2817	94.886	92.9773	84.9911
	28	74.8442	62.3734	83.5341	94.2829	77.64	78.0034	87.4683	76.7888	76.1905	82.5307	96.1183	94.9555	83.1828
	28.5	79.0022	62.3734	81.9277	94.2829	83.8512	81.1235	90.8325	76.7888	73.4694	82.5307	96.1183	90.999	81.3745
	29	74.8442	64.5813	86.747	93.2799	80.7456	84.2436	87.4683	78.534	54.4218	82.5307	91.1892	92.9773	83.1828
	29.5	72.7652	66.2372	83.5341	94.2829	74.5344	81.1235	90.8325	76.7888	59.864	85.2817	93.6537	90.999	81.3745
	30	76.9232	67.8932	86.747	93.2799	68.3232	78.0034	89.1504	76.7888	76.1905	85.2817	94.886	92.9773	81.3745
	Figure 5C. 10nM quin percent inhibition of firing rate
	Chow only (ID)	1	2	3	4	5	6	7	8	9	10	11	12	13	14	15	16
	%	15.8192	7.33753	7.67371	12.5817	8.75914	38.0667	-2.00601	4.33313	20.1283	16.4244	23.9092	-11.2883	9.92366	16.0911	15.5268	7.64761
	Cafeteria diet (ID)	1	2	3	4	5	6	7	8	9	10	11	12	13
	%	24.948	58.7748	29.9598	44.333	24.8447	24.493	24.3061	33.5078	70.3401	27.3728	9.79666	9.9901	34.7197
	Figure 5D. 30nM quinpirole
	Chow only (ID)	1	2	3	4	5	6	7	8	9
time	0	97.9209	91.6236	99.1152	103.806	103.359	96.4979	91.2052	99.573	98.1482
	0.5	97.9209	96.6494	99.1152	105.536	105.943	99.6107	93.3768	99.573	100
	1	99.2622	95.4896	97.3453	103.806	105.943	102.724	93.3768	102.418	107.407
	1.5	104.628	96.6494	97.3453	105.536	103.359	102.724	95.5483	99.573	101.852
	2	111.335	97.8092	97.3453	108.996	103.359	99.6107	97.7199	102.418	98.1482
	2.5	112.676	99.3555	97.3453	108.996	105.943	107.393	102.063	96.728	98.1482
	3	107.311	95.4896	97.3453	108.996	103.359	102.724	97.7199	99.573	101.852
	3.5	101.945	100.515	97.3453	105.536	100.775	99.6107	97.7199	93.8831	98.1482
	4	99.2622	101.675	99.1152	105.536	98.1912	104.28	97.7199	99.573	98.1482
	4.5	97.9209	100.515	100.885	103.806	103.359	104.28	102.063	99.573	100
	5	97.9209	100.515	104.425	98.6158	95.6072	104.28	97.7199	102.418	96.2963
	5.5	99.2622	101.675	102.655	98.6158	95.6072	99.6107	99.8914	99.573	100
	6	100.604	100.515	104.425	96.8856	95.6072	101.167	104.234	102.418	101.852
	6.5	95.2381	103.222	99.1152	93.4254	98.1912	98.0543	104.234	102.418	94.4445
	7	93.8967	105.541	100.885	93.4254	95.6072	96.4979	99.8914	102.418	105.556
	7.5	101.945	103.222	100.885	91.6954	98.1912	94.9415	104.234	105.263	101.852
	8	96.5795	104.381	100.885	88.2352	98.1912	96.4979	106.406	102.418	98.1482
	8.5	93.8967	97.8092	100.885	86.505	100.775	98.0543	110.749	99.573	103.704
	9	96.5795	104.381	100.885	93.4254	95.6072	94.9415	104.234	93.8831	98.1482
	9.5	93.8967	103.222	102.655	98.6158	93.0233	96.4979	99.8914	96.728	98.1482
	10	89.8726	107.088	102.655	96.8856	95.6072	98.0543	106.406	96.728	92.5926
	10.5	89.8726	100.515	100.885	100.346	98.1912	98.0543	108.578	93.8831	94.4445
	11	93.8967	101.675	95.5754	96.8856	100.775	96.4979	106.406	96.728	98.1482
	11.5	101.945	90.0772	81.4161	102.076	95.6072	87.1594	99.8914	93.8831	94.4445
	12	105.969	87.7576	72.5665	95.1556	82.6873	70.0388	95.5483	91.0382	83.3333
	12.5	101.945	77.3195	65.4869	77.8545	64.5995	60.7003	86.8621	85.3483	70.3704
	13	96.5795	72.2937	58.4072	69.204	46.5116	51.3618	73.8328	76.8134	62.963
	13.5	91.214	64.5618	54.8674	62.2836	54.2636	46.6925	62.975	73.9685	48.1482
	14	87.1898	61.8556	51.3275	57.0933	25.8398	43.5797	56.4604	76.8134	42.5926
	14.5	84.507	57.9896	46.0178	57.0933	25.8398	40.4669	43.4311	71.1235	42.5926
	15	89.8726	61.8556	47.7877	57.0933	20.6718	40.4669	28.2302	76.8134	33.3333
	15.5	97.9209	63.0154	46.0178	53.6331	20.6718	37.354	23.8871	73.9685	27.7778
	16	92.5553	57.9896	46.0178	53.6331	15.5039	37.354	13.0293	73.9685	24.0741
	16.5	91.214	59.1494	47.7877	51.903	15.5039	37.354	19.544	73.9685	22.2222
	17	83.1657	61.8556	42.4779	51.903	25.8398	35.7976	17.3724	68.2786	18.5185
	17.5	88.5312	61.8556	42.4779	50.1729	18.0879	32.6848	13.0293	65.4337	16.6667
	18	93.8967	63.0154	42.4779	48.4428	23.2558	35.7976	4.34311	68.2786	7.40741
	18.5	104.628	60.6958	38.9381	46.7127	18.0879	32.6848	2.17155	73.9685	11.1111
	19	103.286	64.5618	42.4779	46.7127	12.9199	31.1284	2.17155	68.2786	3.7037
	19.5	92.5553	70.7473	40.708	44.9826	10.3359	29.5719	4.34311	65.4337	0
	20	89.8726	60.6958	46.0178	44.9826	5.16796	32.6848	23.8871	68.2786	3.7037
	20.5	95.2381	64.5618	42.4779	43.2525	12.9199	31.1284	2.17155	65.4337	3.7037
	21	89.8726	63.0154	42.4779	44.9826	15.5039	31.1284	10.8578	59.7438	1.85185
	21.5	99.2622	81.1855	63.7169	58.8234	62.0155	59.1439	80.3474	88.1932	3.7037
	22	108.652	101.675	90.2656	79.5846	82.6873	85.603	102.063	99.573	31.4815
	22.5	112.676	100.515	100.885	86.505	80.1034	96.4979	106.406	105.263	77.7778
	23	118.042	104.381	102.655	88.2352	85.2713	102.724	108.578	110.953	90.7407
	23.5	122.066	103.222	102.655	84.7749	85.2713	105.836	110.749	99.573	98.1482
	24	127.431	96.6494	106.195	86.505	87.8553	112.062	108.578	99.573	100
	24.5	132.797	99.3555	107.965	86.505	87.8553	116.731	110.749	102.418	98.1482
	25	136.821	101.675	107.965	86.505	87.8553	116.731	110.749	108.108	98.1482
	25.5	139.504	97.8092	109.735	89.9652	85.2713	115.175	108.578	108.108	94.4445
	26	132.797	95.4896	106.195	95.1556	90.4393	113.618	106.406	110.953	107.407
	26.5	128.773	95.4896	106.195	96.8856	96.8992	110.506	112.921	105.263	125.926
	27	124.749	88.9174	109.735	91.6954	103.359	110.506	117.264	108.108	118.519
	27.5	123.407	87.7576	106.195	88.2352	95.6072	108.949	115.092	105.263	103.704
	28	116.7	78.4793	104.425	84.7749	98.1912	107.393	117.264	105.263	96.2963
	28.5	112.676	77.3195	106.195	88.2352	98.1912	107.393	121.607	105.263	96.2963
	29	105.969	82.3453	104.425	88.2352	100.775	108.949	117.264	108.108	96.2963
	29.5	107.311	76.1597	100.885	88.2352	100.775	104.28	110.749	108.108	96.2963
	30	111.335	66.8814	99.1152	84.7749	100.775	105.836	112.921	108.108	90.7407
	Cafeteria diet (ID)	1	2	3	4	5	6	7	8	9
time	0	101.523	82.0631	101.09	100.802	96.4993	102.065	99.4529	78.5441	95.4355
	0.5	104.907	93.7864	107.037	100.802	96.4993	104.496	95.4748	78.5441	97.5102
	1	105.922	93.7864	107.037	96.2199	94.6072	106.926	97.4638	90.0383	99.5849
	1.5	103.892	89.0971	105.054	100.802	98.3915	106.926	98.4584	111.111	97.5102
	2	104.907	96.1311	111.001	103.093	98.3915	102.065	100.447		95.4355
	2.5	104.907	100.82	111.001	107.675	100.284	99.6352	97.4638	80.4598	97.5102
	3	103.892	93.7864	103.072	103.093	100.284	102.065	98.4584	91.954	101.659
	3.5	102.538	96.1311	101.09	103.093	100.284	106.926	100.447	76.6284	97.5102
	4	102.538	100.82	99.1078	105.384	100.284	102.065	104.426	74.7126	99.5849
	4.5	97.1235	100.82	107.037	105.384	104.068	104.496	102.436	107.28	103.734
	5	95.7699	103.165	99.1078	100.802	100.284	102.065	100.447	93.8697	105.809
	5.5	97.1235	105.51	97.1257	98.5109	102.176	97.2051	102.436	97.7011	99.5849
	6	98.1388	105.51	97.1257	100.802	105.96	99.6352	102.436	95.7854	97.5102
	6.5	95.7699	107.854	93.1614	100.802	102.176	97.2051	101.442	111.111	99.5849
	7	99.154	100.82	91.1792	98.5109	100.284	94.775	100.447	107.28	101.659
	7.5	101.523	98.4757	93.1614	93.929	100.284	97.2051	97.4638	105.364	99.5849
	8	100.508	107.854	91.1792	93.929	102.176	94.775	98.4584	111.111	103.734
	8.5	93.7394	110.199	91.1792	98.5109	98.3915	92.3448	101.442	126.437	105.809
	9	92.3858	107.854	95.1435	96.2199	98.3915	92.3448	101.442	113.027	101.659
	9.5	93.7394	105.51	99.1078	91.638	100.284	94.775	99.4529	113.027	99.5849
	10	97.1235	103.165	97.1257	98.5109	98.3915	92.3448	94.4803	128.352	103.734
	10.5	97.1235	100.82	97.1257	107.675	98.3915	94.775	96.4693	114.942	103.734
	11	90.3553	98.4757	97.1257	105.384	98.3915	94.775	94.4803	118.774	99.5849
	11.5	93.7394	96.1311	97.1257	103.093	98.3915	87.4846	102.436	113.027	97.5102
	12	91.3706	96.1311	81.2684	96.2199	87.0386	77.7641	96.4693	109.195	95.4355
	12.5	90.3553	79.7185	65.4112	84.7652	85.1465	77.7641	94.4803	101.533	89.2114
	13	86.9712	63.3058	35.6788	77.8923	87.0386	72.9038	90.5022	97.7011	80.9127
	13.5	89.0017	56.2719	23.7859	71.0195	85.1465	70.4737	89.5076	93.8697	66.3899
	14	90.3553	44.5485	9.91078	68.7285	70.0093	68.0436	85.5295	80.4598	56.0165
	14.5	92.3858	46.8932	3.96431	59.5647	77.5779	60.7532	84.535	65.1341	43.5684
	15	91.3706	37.5146	3.96431	48.11	70.0093	60.7532	83.5404	55.5555	47.7177
	15.5	85.6176	42.2039	1.98216	36.6552	70.0093	58.3231	82.5459	47.8927	39.419
	16	83.5871	32.8252	1.98216	18.3276	73.7936	53.4628	79.5623	36.3985	41.4937
	16.5	81.2183	37.5146	0	13.7457	77.5779	51.0327	81.5514	32.5671	47.7177
	17	81.2183	37.5146	3.96431	9.1638	62.4408	51.0327	79.5623	17.2414	33.1949
	17.5	77.8342	42.2039	1.98216	9.1638	68.1172	53.4628	79.5623	13.41	22.8215
	18	78.8494	35.1699	7.92863	11.4548	66.225	51.0327	76.5787	11.4942	26.9709
	18.5	82.2335	39.8592	11.8929	9.1638	68.1172	46.1724	76.5787	1.91571	37.3443
	19	78.8494	35.1699	0	0	66.225	46.1724	76.5787	0	31.1203
	19.5	81.2183	37.5146	3.96431	2.29095	70.0093	43.7423	80.5568	3.83142	26.9709
	20	80.203	35.1699	1.98216	4.5819	70.0093	43.7423	79.5623	9.57855	31.1203
	20.5	83.5871	30.4806	1.98216	11.4548	73.7936	43.7423	79.5623	0	29.0456
	21	77.8342	23.4466	3.96431	2.29095	68.1172	46.1724	79.5623	1.91571	26.9709
	21.5	77.8342	46.8932	13.8751	22.9095	64.3329	68.0436	85.5295	1.91571	24.8962
	22	85.6176	70.3398	79.2863	77.8923	83.2543	85.0545	93.4857	44.0613	37.3443
	22.5	93.7394	72.6845	99.1078	89.3471	100.284	85.0545	101.442	82.3755	80.9127
	23	94.7546	75.0291	97.1257	100.802	100.284	87.4846	96.4693	109.195	97.5102
	23.5	95.7699	77.3738	95.1435	98.5109	105.96	85.0545	97.4638	111.111	118.257
	24	98.1388	79.7185	93.1614	100.802	104.068	85.0545	100.447	113.027	132.78
	24.5	99.154	77.3738	93.1614	105.384	102.176	87.4846	103.431	105.364	128.63
	25	99.154	72.6845	85.2327	109.966	100.284	87.4846	99.4529	111.111	120.332
	25.5	97.1235	79.7185	79.2863	109.966	105.96	87.4846	97.4638	114.942	122.406
	26	97.1235	70.3398	83.2506	103.093	105.96	87.4846	100.447	118.774	120.332
	26.5	98.1388	72.6845	99.1078	100.802	104.068	92.3448	102.436	107.28	120.332
	27	97.1235	72.6845	95.1435	100.802	107.852	85.0545	102.436	114.942	120.332
	27.5	99.154	70.3398	83.2506	98.5109	111.636	82.6243	104.426	118.774	114.108
	28	97.1235	72.6845	77.3041	98.5109	111.636	85.0545	103.431	118.774	91.2861
	28.5	97.1235	75.0291	73.3398	98.5109	117.313	85.0545	110.393	122.605	45.6431
	29	95.7699	70.3398	77.3041	87.0561	105.96	87.4846	106.415	120.69	47.7177
	29.5	95.7699	77.3738	87.2149	87.0561	105.96	82.6243	113.376	114.942	35.2696
	30	93.7394	75.0291	79.2863	82.4742	107.852	85.0545	114.371	120.69	51.8671
	Figure 5E. 30nM quin percent inhibition of firing rate
	Chow only (ID)	1	2	3	4	5	6	7	8	9
	%	6.23742	37.5338	56.2832	49.481	81.9121	64.9805	87.1878	29.1607	83.5185
	Cafeteria diet (ID)	1	2	3	4	5	6	7	8	9
	%	17.8003	62.2509	96.2339	84.1924	30.7474	48.4812	20.3381	77.9694	64.5228
